# Supplementary material for: Heterogeneity of ecological patterns, processes, and funding of marine manipulative field experiments conducted in Southeastern Pacific coastal ecosystems
Source: Ecol Evol. 2018 Jul 25;8(16):8627–38. doi: 10.1002/ece3.4371 (PMC6145005; doi:10.1002/ece3.4371)
Supplement: Supplementary file 2 [file ECE3-8-8627-s002.xlsx]

## Sheet: RAW_LIST
Appendix S2
Table S1. Summary table of the main experimental manipulative studies (publications) considered for analyses. Interaction types correspond to the main biotic interactions considered in the experimental design.
Main focal species correspond to either species manipulated and/or analysed in the research. It should be noted that different studies presented in the same publication (considering different biotic interaction and/or conducted at dfifferent latitude)
were considered as independent experimental studies, and considered separately for analyses.
	Country	Authors	Date	Locality	lat_°S	long_°W	Habitat	Interaction_type	Hypothesis	Elapsed time (days)	Main focal_spp	Declared funding sources
	Chile	Santelices B, S montalva, P Oliger	1981	Pelancura	33.35	71.38	Rocky Intertidal	Competition	yes	1248	Codium dimorphum	Dirección de Investigación-UC, International Fundation of Sciences, Sweden
	Chile	Castilla JC, CA Moreno	1982	Puerto toro, Isla Navarino	55.05	67. 04	Sandy subtidal	Herbivory	yes	396	Loxechinus albus, Pseudochinus magellanicus, Albacia dufresnei, Austrocidaris canaliculata	Armada de Chile -PUC
	Chile	Moreno CA, J Sutherland	1982	Bahia corral, valdivia	39.51	73. 26	Rocky subtidal	Competition/Herbivory	no	3592	Macrocystis pyrifera, Tegula spp	Fundacion nacional de ciencias USA, CONICYT
	Chile	Moreno C, E Jaramillo	1983	Punta Kilian	39.24	73.13	Rocky Intertidal	Herbivory	yes	243	Fissurella picta, Chiton granosus, Tegula atra, Collisela zebrina	Dirección de Investigación-UACH
	Chile	Jara F, C Moreno	1984	Mehuín	39.24	73.13	Rocky Intertidal	Herbivory	no	578	Siphonaria lessonia, Collisella Spp, Fissurella picta, Chiton granosus	UACH, UNESCO
	Chile	Ojeda P, B Santelices	1984	Los Molles	35.15	71.3	Rocky Intertidal	Succession	yes	427	Lessonia nigrescens, Tetrapygus niger	SUBPESCA, Ministerio de Economía, Fomento y Reconstrucción
	Chile	Santelices B, P Ojeda	1984	Los Molles	32.15	71.3	Rocky subtidal	Herbivory	yes	457	Lessonia nigrescens, Tetrapygus niger	Economic support by 'Subsecretaria de Pesca, Ministerio de Economia, Fomento y Reconstruccion.
	Chile	Santelices B, P Ojeda	1984	Puerto toro, Isla Navarino	53.07	72	Rocky subtidal	Herbivory	yes	243	Lessonia nigrescens, Tetrapygus niger	Armada de Chile -PUC
	Chile	Paine RT, JC Castilla, J Cancino	1985	Las Cruces	33.35	71.38	Rocky Intertidal	Predation	no	2192	Heliasther helianthus, Perumytilus purpuratus	Funding from the Interamerican Development Bank, and then by the National Science Foundation through grants GA41120 and DES 75-14378. J.C.C. greatly appreciates support from Pontificia Universidad Cat6lica de Chile through grant DIUC 62/8
	Chile	Godoy C, C Moreno	1989	Valdivia	39.24	73.13	Rocky Intertidal	Competition	yes	242	Siphonaria lessoni, Fissurella picta	FONDECYT, IFOP, Universidad Austral de Chile
	Chile	Vásquez JA, B Santelices	1990	Los Molles,Playa el frances	32.14,30. 29	71.33	Rocky subtidal	Herbivory	no	2922	Lessonia nigrescens	FUNDACION PARA LA CIENCIA Y FUNDACION ANDES
	Chile	Buschmann A.	1990	Metri Bay, Puerto Montt	41.36	72.43	Rocky Intertidal	Herbivory	no	305	Ralfsia sp, Ulvoids, Scytosiphon, Ectocarpus, Tegula atra, Siphonaria sp. Collisella sp.	Dirección de Investigación of the Instituto Profesional de Osomo (DI-IPO No. 304.14).
	Chile	Navarrete SA, Castilla JC	1990	Punta Tralca, Las Cruces	33.3	71.38	Rocky Intertidal	Habitat use	no	1	Acanthocylus gayi, Acanthocylus hassleri	Fulbright Commission and Fundacion Andes for financial support. The work was supported by Research Projects DIUC 018/88 (PVC, Chile) and FONDECYT 88/0432.
	Chile	Moreno C.	1995	Mehuin	39.24	73.13	Rocky Intertidal	Facilitation	yes	396	Choromytilus chorus, Gymnogongrus furcellatus, Nucella crassilabrum	FONDECYT
	Chile	Ojeda P, A Muñoz	1997	Las Cruces	33	71	Rocky Intertidal	Herbivory	yes	150	Scarthycthys viridis	This study was funded by FONDECYT projects 1941205, 1960254 and FONDAP 0 and MB (No.
	Chile	Correa JA, MA Ramírez, J-P de la Harpe, D Román, L Rivera	1998	Palito	26.15	69.39	Rocky Intertidal	Herbivory	yes	240	Scurria araucana, Scurria zebrina	CIMM-ICA
	Chile	Epoz C , JC Castilla	2000	Bandurria	25.11	70.26	Rocky Intertidal	Predation	no	0	Lottia orbignyi, Scurria viridula, Scurria araucana, Scurria ceciliana, Heliaster helianthus, Stichaster striatus, Patiria chilensis	FONDECYT, European Community Contract Number
		Lardies MA, Clasing E, Navarro JM, Stead RA	2001	Coihuín, Puerto Montt	41.29	72.54	Sandy subtidal	Habitat use	yes	24	Venus antigua, Tagelus dombeii	FONDECYT 1951202
	Chile	Navarrete SA, JC Castilla	2003	Las Cruces	33.29	71.38	Rocky Intertidal	Predation	no	273	Concholepas concholepas, Heliaster heliantus, mitílidos, y cirripedios	FONDECYT, FONDAP, private fundation
	Chile	Castilla JC, R Guiñez, A Caro, V Ortiz	2004	Antofagasta	23		Rocky Intertidal	Competition/Predation/Invasive	yes	151	Pyura praeputialis	FONDECYT, CASEB, private fundation, CONICYT
	Chile	Nielsen K, SA Navarrete	2004	Las Cruces, El Tabo	33.29	71.38	Rocky Intertidal	Herbivory/Fertilization	yes	396	Fissurella crassa, chitons, Scurria spp	Funding provided by NSF grant INT 9802715 to K.J.N., Fondecyt no. 1971263 and FONDAP-Fondecyt 1501–0001
	Chile	Dugan J, E Jaramillo, DM Hubbard, H Contreras, C Duarte	2004	Mar Brava	41.55	73.59	Sandy subtidal	Competition	yes	28	Mesodesma donacium, Emerita analoga	Proyecto FONDECYT nos. 7000423 and 1000423 and Proyecto MECESUP AUS 01-11 (Chile), Xunta de Galicia (Spain) and the National Science Foundation Long-Term Ecological Research Program (USA).
	Chile	Valdivia N, Heideman, M Thiel, M Molis, M Wahl	2005	La Herradura	29.58	71.22	Subtidal	Disturbance/Succession	yes	244	Entire community	Financial support for this study was provided by Foundation Mercator to M.W. and FONDECYT 1010356 to M.T.
	Chile	Navarrete SA, E Wieters E, B R Broitman, JC Castilla	2005	Central Chile	32	71.33	Rocky Intertidal	Predation	yes	50	Perumytilus purpuratus	support for this project has been possible thanks to FONDECYT Grants 1971263 and 1040787, to Fondo de Investigacion Avanzada en Areas Prioritarias, Marine Biology and Oceanography (FONDAP M. B. & O. No. 3), to the A. W. Mellon Foundation, and to FONDAP-FONDECYT Grant 15001-001
	Chile	Wieters E.	2005	Las Cruces	33.3	71.38	Rocky Intertidal	Facilitation	no	365	Gelidium chilense	Funding provided by Andrew W. Mellon Foundation grants provided to S. Navarrete and J. C. Castilla, and to G. M. Branch. Additional funds were provided by a Fondecyt-Fondap grant 15001-0001 to the Center for Advanced Studies in Ecology and Biodiversity
	Chile	Valdivia N, M Thiel	2006	Totoralillo centro	30	71º28`	Rocky Intertidal	Facilitation/Nutrients	yes	60	Perumytilus purpuratus	FONDECYT
	Ecuador	Vinueza L, G. Branch, ML Branch, R Bustamante	2006	Archipiélago de Galápagos	0.44	90.18	Rocky Intertidal	Herbivory/ENSO	yes	1096	Amblyrhynchus cristatus, Grapsus grapsus, Pachygrapsus transversus,	Funding for this project was provided by the US AID to the Charles Darwin Foundation, the Pew Charitable trusts Marine Conservation Fellowship program and the Pew Collaborative Initiative Fund Award to R. H. Bustamante. G. M. Branch was funded by the University of Cape Town, the National Research Foun dation, SANCOR, and the Andrew Mellon Found
	Chile	Correa JA, NA Lagos, MH Medina, JC Castilla, M Cerda, MA Ramírez, E Martínez, S Faugueron, S Andrade, R Pinto, L Contreras	2006	Guanillo, Zenteno	25	70.41	Rocky Intertidal	NA (Algae transplant; methods and procedures)	no	275	Lessonia berteroana	This research was funded by grant FONDAP- FONDECYT 1501-0001 to the Center for Advanced Studies in Ecology and Biodiversity, Programs 6 (JCC) and 7 (JAC) and FONDECYT 2000071
	Chile	Aguilera MA, SA Navarrete	2007	Las Cruces	33.29	71.38	Rocky Intertidal	Herbivory	yes	761	Chiton granosus	FONDECYT, FONDAP, private fundation, CONICYT
	Chile	Pardo M, AT Palma , C Prieto, P Sepulveda, I Valdiviac, P Ojeda	2007	Punta de Tralca	33.35	71.42	Rocky subtidal	Predation/Habitat Use	no	365	Paraxanthus barbiger, Cancer setosus, Taliepus dentatus , Pilumnoides perlatus	FONDAP-FONDECYT grant 1501-0001
	Chile	Cifuentes, M, kamlah, Lenz, Thiel, Wahl, M.	2007	La Herradura, Coquimbo	30.14	71.22	Subtidal	Disturbance/Succession	no	150	Bugula neritina, Diplosoma, Pyura chilensis, Austromegabalanus psittacus	supported through funds from the German Mercator Foundation. Additional funding through FONDECYT 1010356 to MT
	Perú	Hidalgo F, F Firstater, E Fanjul, M Cielo-Bazterrica, B Lomovasky, J Tarazona & O Iribarne	2008	Bahía Ancón	11.46	77.11	Rocky Intertidal	Herbivory	yes	547	Echinolittorina peruviana	EU-project CENSOR (Climate variability and El Niño Southern Oscillation: Impacts for natural resources and management, contract 511071)
	Chile	Macaya E & M Thiel	2008	Playa blanca	28.1	71.1	Shallow subtidal	Anti-herbivory defences	yes	14	Dyctyota kunthii , Macrocystis intergrifolia	FONDECYT 1010356.
	Chile	Wieters E, E Salles, S Januario, SA Navarrete	2009	Las Cruces	33.29	71.38	Rocky Intertidal	Habitat_use	yes	1	Acanthocylus gayi, Acanthocylus hassleri	FONDECYT, FONDAP, private fundation
	Chile	Dumont C , JD Urriago, A Abarca, CF Gaymer, M Thiel	2009	La Herradura; bahia de Tongoy	31.14	71.22	Rocky subtidal	Predation/Invasive	yes	120	Rhynchocinetes typus, Ciona intestinalis, Pyura chilensis	FONDECYT 3070049
	Ecuador	Irving AD, JD Witman	2009	Galapagos Islands	0.44	90.18	Rocky subtidal	Facilitation	yes	31	Damselfish, algal turf	Funded by National Science Foundation grants to JD Witman
	Ecuador	Irving AD, JD Witman	2009	Galapagos Islands	0.44	90.18	Rocky subtidal	Herbivory	yes	31	Sea urchins, algal turf, coralline	Funded by National Science Foundation grants to JD Witman
	Ecuador	Irving AD, JD Witman	2009	Galapagos Islands	0.44	90.18	Rocky subtidal	Predation	yes	31	Damselfish, Sea urchins	Funded by National Science Foundation grants to JD Witman
	Chile	Farina JM, B Silliman, MD Bertness	2009	El Yali	33.5	71.38	Salt Marsh	Competition/Fertilization	yes	458	Schoenoplectus californicus, Spartina densiflora, Sarcocornia fruticosa, and S. radicans o	The study was funded by an Andrew Mellon Foundation grant to M. D. Bertness and CASEB programa 12 to J. M. Fariña
	Perú	Firstater F, FJ Hidalgo E Fanjul, M Gallegos, B Lomovasky, P Gamero, O Iribarne	2009	Bahía Ancón	11.46	77.11	Sandy subtidal	Habitat use	yes	30	Emerita analoga	financed in the framework of the EU-project CENSOR (Climate variability and El Nin˜o Southern Oscillation: Implications for natural resources and management, contract 511071)
	Chile	Pacheco AS, Martin Thiel, J. Laudien, M. Oliva, W. Arntz	2010	Bolsico, Antofagasta	23.28	70.36	Rocky subtidal	Succession	no	540	Entire community	EU-funded FP6-INCO-STREP project, “Climate Variability and El NiñoSouthern Oscillation: Implications for Natural Coastal Resources and Management” (CENSOR\CT-2004-511071) and the Programa Bicentenario de Ciencia y Tecnologia RUE-02 and is CENSOR publication 550.
	Perú	Hidalgo J, F Firstater, E Fanjul, M Cielo-Bazterrica, B Lomovasky, J Tarazona & O Iribarne	2010	Bahía Ancón	11.46	77.11	Rocky Intertidal	Herbivory/Fertilization	yes	395	Chitons, Scurria, Siphonaria, Isopods,Prisogaster niger	EU-project CENSOR (Climate variability and El Niño Southern Oscillation: Impacts for natural resources and management, contract 511071)
	Chile	Cifuentes M, Krueger, C Dumont, M Lenz, M Thiel	2010	La Herradura, Coquimbo	30.14	71.22	Subtidal	Succession	no	225	Bugula neritina, Diplosoma, Pyura chilensis	supported through funds from the German Mercator Foundation. Additional funding through FONDECYT 1010356 to MT
	Ecuador	Witman JD, M Brandt, F Smith	2010	Galápagos Island	0.76	90.28	Rocky Subtidal	Predation	yes	21	Megabalanus, Fish, Hexaplex (whelk)	Support from the Biological Oceanography Program of the National Science Foundation (grant number OCE 0222092), the Andrew Mellon Foundation, and the Banks Foundation. Th
	Perú	Hidalgo F, F Firstater, B Lomovasky, O Iribarne	2011	Bahía Ancón	11.46	77.11	Rocky Intertidal	Predation	yes	212	Heliaster helianthus, Semimytilus algosus	EU-project CENSOR (Climate variability and El Niño Southern Oscillation: Impacts for natural resources and management, contract 511071)
	Chile	Dumont C, C Gaymer, M Thiel	2011	La Herradura; bahia de Tongoy	30.14	71.22	Rocky subtidal	Competition/Invasive	yes	31	Pyura chilensis, Ciona intestinalis	FONDECYT 3070048
	Chile	Dumont C, L.Harris, C Gaymer	2011	La Herradura	29.59	71.21	Rocky subtidal	Competition/Invasive	yes	92	Ciona intestinalis, Pyura chilensis	Fondecyt 3030007 y Programa Bicentenario de Ciencia y Tecnología- CEAZA
	Perú	Firstater F, F J Hidalgo, BJ Lomovasky, E Ramos, P Gamero, O Iribarne	2011	Bahía Ancón	11.46	77.11	Rocky Intertidal	Habitat_use/Fertilization	yes	30	Perumytilus purpuratus	EU-project CENSOR (Climate variability and El Niño Southern Oscillation: Impacts for natural resources and management, contract 511071)
	Perú	Firstater F, FJ Hidalgo, BJ Lomovasky, E Ramos, P Gamero, O Iribarne	2011	Bahía Ancón	11.46	77.11	Rocky Intertidal	Habitat_use	yes	80	Perumytilus purpuratus	EU-project CENSOR (Climate variability and El Niño Southern Oscillation: Impacts for natural resources and management, contract 511071)
	Chile	A. Caro, Guiñez, Ortiz, Castilla	2011	Antofagasta	23.48	70.32	Rocky Intertidal	Invasion/Competition	yes	159	Pyura praeputialis, Perumytilus	We acknowledge financial support from the Mellon Foundation–Pontificia Universidad (PU) Católica de Chile grant to S. Navarrete and J.C.C. and the Center for Advanced Studies in Ecology and Biodiversity (CONICYT – FONDAP Project 1501-0001)
	Chile	Manzur T, SA Navarrete	2011	Las Cruces	33.3	71.3	Rocky Intertidal	Predation/Escape responses	no	1	Heliasther, Tetrapygus	Fondecyt15001-0001 and Fondecyt #1070335
	Chile	Henríquez LA, A Buschmann, MA Maldonado, MH Graham, MC Hernández-González, SV Pereda, MI Bobadilla	2011	Metri Bay, Puerto Montt	41.3	73.04	Rocky Subtidal	Herbivory	no	60	Crepipatella, Tegula, Macrocystis, Sarcothalia	Fondecyt Grant #1080144 and NSF # 0752523 to M. H. G
	Chile	Fuentes K, Brante A	2011	Hualpen	36.46	73.12	Rocky Intertidal	Competition	no	214	Perumytilus purpuratus, Semimytilus algosus	This study was funded by FONDECYT (Fondo Nacional de Desarrollo 370 Científico y Tecnológico) grant # 1130868 to AB
	Chile	Palma AT, Soto-Gamboa M, Ojeda PF	2011	Punta de Tralca	33.35	71.42	Rocky subtidal	Herbivory	yes	24	Taliepus dentatus, Cancer setosus, Pilumnoides perlatus, Paraxanthus barbiger Glossophora kunthii, Lessonia trabeculata	This investigation was supported by FONDECYT grant 3990032 to A.T.P. and by FONDAP grant 1501-001 Program 5 to the Center for Advanced Studies in Ecology and Biodiversity to FPO
	Perú	Firstater F, F Hidalgo, B Lomavasky, O Iribarne	2012	Bahía Ancón	11.46	77.11	Rocky Intertidal	Herbivory/Fertilization	no	426	Jehlius cirratus, Notochthamalus scabrosus, Siphonaria lessoni, Scurria variabilis, Scurria ceciliana, Echinolittorina peruviana, Austrolittorina araucana	EU-project CENSOR (Climate variability and El Niño Southern Oscillation: Implications for natural resources and management, contract 511071)
	Chile	Aguilera MA, SA Navarrete	2012	Las Cruces	33.35	71.38	Rocky Intertidal	Competition	yes	122	Chiton granosus, Scurria araucana, Siphonaria lessoni, Fissurella crassa	CEAZA, FONDECYT, ICM
	Chile	Aguilera MA, SA Navarrete	2012	Pelancura	33.33	71.27	Rocky Intertidal	Herbivory/Succession	yes	184	Mazzaella laminarioides, Chiton granosus, Scurria araucana, Siphonaria lessoni, Fissurella crassa	CONICYT
	Chile	Urriago JD, JH Himmelman, C F Gaymer	2012	bahia obispito; bahia el frances	26.48	70.47	Rocky subtidal	Predation	yes	426	Meyenaster gelatinosus, Tetrapygus niger, Heliasther helianthus	FONDECYT - CEAZA- NSERC
	Chile	Urriago JD, JH Himmelman, C F Gaymer	2012	bahia obispito; bahia el frances	27.14	70.47	Rocky subtidal	Predation	yes	426	Meyenaster gelatinosus, Tetrapygus niger, Heliasther helianthus	FONDECYT - CEAZA- NSERC
	Chile	Urriago JD, JH Himmelman, C F Gaymer	2012	Bahía Obispito; Bahía el Francés	30.5	70.47	Rocky subtidal	Predation	yes	426	Meyenaster gelatinosus, Tetrapygus niger, Heliasther helianthus	FONDECYT - CEAZA- NSERC
	Ecuador	Brandt M, JD Witman, AI Chiriboga	2012	Caamaño Island, Galápagos	0.76	90.28	Rocky Subtidal	Herbivory	yes	35	Eucidaris galapaguensis, Trypneustis depressus, Lytechinus semituberculatus	Awards OCE 0715361, OISE 0651325 and OCE 1061475 to J. D. Witman), the Scott Neotropical Fund from the Cleveland Metroparks Zoo, and the Rufford Small Grants Foundation to M. Brandt to support fieldwork activities, and for a grant from Conservation International to support
	Ecuador	Dee LE, JD Witman, M Brandt	2012	Galapagos Islands	0.76	90.28	Rocky Subtidal	Predation/Habitat Use	yes	7	Eucidaris galapaguensis	funded by National Science Foundation grants to J.Witman (Office of International Science and Engineering IRES0651235, Biological Oceanography OCE 0222092) and by the BanksFoundation.
	Chile	Gutow L, Long JD, Cerda O, Hinojosa I, Rothäusler E, Tala F, Thiel M	2012	Los Vilos, Playa Blanca	31.54, 28.10	71.31, 71.10	Rocky subtidal	Herbivory	no	24	Macrocystis pyrifera, Peramphitoe femorata	This study was financed through FONDECYT 1060127 and 7070121.
	Chile	Oróstica M, MA Aguilera, JA Vásquez, BR Broitman	2013	El Francés	29	71.05	Rocky Intertidal	Herbivory	no	0	Lessonia berteroana, Tegula atra, Scurria variabilis; Tonicia sp; Fissurella costata, Fissurella crassa, Acanthopleura echinata	CONICYT Master’s Scholarship, FONDECYT grant 1120988 to B.B.R.; FONDECYT grant 11121360 to M.A.A.; and INNOVA-CORFO grant 11BPC-10060 to J.A.V
	Perú	Hidalgo F, F Firstater, B Lomovasky, O Iribarne	2013	Bahía Ancón	11.46	77.11	Rocky Intertidal	Herbivory	yes	120	Tetrapygus niger, Tegula atra	EU-project CENSOR (Climate variability and El Niño Southern Oscillation: Impacts for natural resources and management, contract 511071)
	Chile	Pacheco AS, M Thiel, RA Uribe, L Campos, JM Riascos	2013	Bolsico, Antofagasta	23.28	70.36	Sandy subtidal	Predation	yes	31	Romaleon polyodon, Cancer plebejus	FONDECYT 3100085
	Chile	Shinen JA, SA Navarrete	2014	Chile central	30.34	72	Rocky Intertidal	Competition	yes	30	Jehlius cirratus, Notochthamalus scabrosus	FONDECYT, FONDAP, PUC
	Ecuador	Vinueza L, B Menge, D Ruiz & D Palacios	2014	Archipiélago de Galápagos	0.45	90.18	Rocky Intertidal	Herbivory	yes	1400	Amblyrhyncus cristatus, Grapsus grapsus;	Rufford Small Grants Awards, the American Academy of Underwater Sciences, the Conservation Fund from the Columbus Zoo and Aquarium, the Lindbergh Foundation, the Cleveland Zoo Zoology Research Fund, the Andrew W. Mellon Foundation, and the Wayne and Gladys Valley Foundation.
	Chile	Valdivia N, C Buschbaum & M Thiel	2014	Totoralillo centro	30	71.28	Rocky Intertidal	Succession	yes	183	Perumytilus purpuratus	This research was financially supported by grants 1010356 and N 2001-182 given to M.T. by the Fondo Nacional de Desarrollo Científico y Tecnológico de Chile (FONDECYT) and the Comisión Nacional de Investigación Científica y Tecnológica-Departamento de Relaciones Internacionales (CONICYT-DRI), respectively, in addition to grant CHL 01/021 given to C.B. by the International Bureau (IB) of the Germa…
	Chile	Perreault M, I Borgeaud, CF Gaymer	2014	El Francés, La Herradura	30.05, 29.58	71.22, 71.21	Rocky subtidal	Herbivory	yes	426	Lessonia trabeculata, Tetrapygus niger	The study was funded by a FONDECYT (Fondo Nacional de Desarrollo Científico y Tecnológico, Chile) grant (#1070417) to CFG. Additional support was provided by CEAZA and IEB
	Chile	Uribe, RA, Ortiz M, Pacheco, A, Araya R	2014	Bolsico, Antofagasta	23.48	70.32	Rocky subtidal	Succession	no	16	Periphyton successional species	R. A. Uribe is supported by Programa MECE2 Educacion Superior/ MECESUP, Proyecto MECE ANT0711. Partial support was provided by a FONDECYT fund no. 11110030 granted to A. S. Pacheco.
	Chile	Aguilera MA, N Valdivia, BR Broitman	2015	Punta Talca	30	71.41	Rocky Intertidal	Herbivory	yes	365	Enoplochiton niger, Durvillaea antarctica, Lessonia spicata	Research was supported by grants from the Fondo Nacional de Desarrollo Científico y Tecnológico of Chile (FONDECYT) to MAA (grant # 11121360), BRB (grants #1090488 and 1120988) and NV (grants #3100014 and 1141037), and by the Programa de Mejoramiento de la Calidad y la Equidad de la Educación Superior (MECESUP) and UACH to NV (grants #AUS0805 and S-2013-03, respectively). Funds from CEAZA to MAA …
	Chile	Aguilera MA, N Valdivia, BR Broitman	2015	Punta Talca	30	71.41	Rocky Intertidal	Herbivory	yes	334	Scurria viridula, Mazzaella laminaroides	Funded by Fondo Nacional de Desarrollo Científico y Tecnológico of Chile (FONDECYT) to MAA (grant # 11121360), BRB (grants #1090488 and 1120988) and NV (grants #3100014 and 1141037), and by the Programa de Mejoramiento de la Calidad y la Equidad de la Educación Superior (MECESUP) and UACH to NV (grants #AUS0805 and S-2013-03, respectively).
	Chile	Farina JM, B Silliman, MD Bertness	2016	El Yali	33.5	71.38	Salt Marsh	Herbivory/Fertilization	yes	366	Schoenoplectus californicus, Spartina densiflora, Sarcocornia fruticosa, and S. radicans, Frankenia salina	Our work was funded by grants from the Andrew W. Mellon Foundation and the National Science Foundation Ecology Program to M. D. Bertness and B. R. Silliman and the Chilean NSF to J. M. Fariña.
	Chile	Tejada-Martinez D, DN Lopez, CC Bonta, RD Sepúlveda, N Valdivia	2016	Calfuco	39.48	73.23	Rocky Intertidal	Herbivory	yes	242	Ulothrix, Jelhius cirratus, Pyropia sp, Ulva sp, Mazzaella laminarioides, Perumitylus purpuratus, Chiton granosus, Siphonaria lessoni, Scurria spp	This study was financially supported by the CONICYTFONDECYT #1141037, DID-UACH #S-2013-2, and MECESUP #0805 grants (NV)
